# Supplementary material for: Effects of Low-Carbohydrate and Ketogenic Diets on Aerobic Performance in Trained Athletes: A Systematic Review and Meta-Analysis
Source: Nutrients. 2026 Feb 25;18(5):740. doi: 10.3390/nu18050740 (PMC12986964; doi:10.3390/nu18050740)
Supplement: Supplementary file 1 [file nutrients-18-00740-s001.zip]

Archive with 1 entries (1 files):
- nutrients-4105618-supplementary.pdf
